# Supplementary material for: Management of Elderly Colorectal Cancer Patients: A Comprehensive Review Encompassing Geriatric Assessment
Source: Cancers (Basel). 2025 Oct 16;17(20):3336. doi: 10.3390/cancers17203336 (PMC12564925; doi:10.3390/cancers17203336)
Supplement: Supplementary file 1 [file cancers-17-03336-s001.zip]

Archive with 1 entries (1 files):
- cancers-3885379-supplementary.pdf
